# Supplementary material for: Two Origins, Two Functions: The Discovery of Distinct Secretory Ducts Formed during the Primary and Secondary Growth in Kielmeyera
Source: Plants (Basel). 2021 Apr 27;10(5):877. doi: 10.3390/plants10050877 (PMC8146764; doi:10.3390/plants10050877)
Supplement: Supplementary file 1 [file plants-10-00877-s001.zip]

Archive with 1 entries (1 files):
- plants-1185426-supplementary.pdf
